# Supplementary material for: Gluten Exorphins Promote Cell Proliferation through the Activation of Mitogenic and Pro-Survival Pathways
Source: Int J Mol Sci. 2023 Feb 15;24(4):3912. doi: 10.3390/ijms24043912 (PMC9966116; doi:10.3390/ijms24043912)
Supplement: Supplementary file 1 [file ijms-24-03912-s001.zip]

Archive with 1 entries (1 files):
- ijms-2173573-supplementary.pdf
